# Supplementary material for: 3-Formylchromone Counteracts STAT3 Signaling Pathway by Elevating SHP-2 Expression in Hepatocellular Carcinoma
Source: Biology (Basel). 2021 Dec 26;11(1):29. doi: 10.3390/biology11010029 (PMC8773260; doi:10.3390/biology11010029)
Supplement: Supplementary file 1 [file biology-11-00029-s001.zip]

Archive with 1 entries (1 files):
- biology-1519533-supplementary.pptx
